# Supplementary material for: Irx1 mechanisms for oral epithelial basal stem cell plasticity during reepithelialization after injury
Source: JCI Insight. 2025 Jan 9;10(1):e179815. doi: 10.1172/jci.insight.179815 (PMC11721312; doi:10.1172/jci.insight.179815)
Supplement: Supporting data values [file jciinsight-10-179815-s235.xlsx]

## Sheet: Fig. 3A
Samples	Irx1+/+	Irx1+/-
1	2.04714	0.627614
2	1.69265	0.712424
3	0.773402	0.304586
4	0.628602	0.418707
5	0.829493	0.533068
6	0.715632	0.370543
Fold Change Irx1 mRNA
/beta-actin

## Sheet: Fig. 3F
samples	0 dpi
1	0.508573	μm
2	0.393262	μm
3	0.436668	μm
4	0.500352	μm

## Sheet: Fig. 4G
Samples	Irx1+/+	Irx1+/-
1	0.0807441	0.366742	μm
2	0.151397	0.145507	μm
3	0.0202674	0.335381	μm
4		0.384171	μm
5		0.335065	μm

## Sheet: Fig. 4N
Samples	Irx1+/+	Irx1+/-
1	0.0235082	0.242469	μm
2	0.0145121	0.20726	μm
3	0.0150489	0.257989	μm
4	0.0162373	0.0707566	μm
5	0.0166491		μm

## Sheet: Fig. 11C
Luciferase
Mutant Sox9 Luc		WT Sox9 Luc
con	OE-Irx1	con	OE-Irx1
1.1542	1.25792	2.0899	3.05274
1.08788	1.28164	1.96805	2.94317
0.925683	1.08946	1.68144	1.95267
0.832234	1.57064	1.55119	2.06437

## Sheet: Fig. 11F
Chip Quantitative qPCR
	Irx1 Binding site primers	neg. ctl. Primers
IRX1 IP 1	1.77846	0.517434
IRX1 IP 2	2.86916	1.48056
IRX1 IP 3	1.54395	0.789738
IgG IP 1	1.02856	0.687507
IgG IP 2	1.38178	1.43013
IgG IP 3	0.489696	0.882364
	p=0.0429	p=0.427

## Sheet: Fig. 13B
	Irx1+/+ WT Con				Irx1+/+ WT Injury				Irx1+/- HET Con				Irx1+/- HET Injury
1dpi	2.00322	1.95395	0.25548		3.74432	1.51593	3.34881		4.23627	0.161985	1.45728		2.23961	1.54793	13.3364
3dpi	1.22403	3.38366	1.61374		10.2532	27.7041	3.68819		2.32582	2.58945	1.1618		10.6845	1.65608	15.4524
7dpi	0.418723	0.642725	2.54872	1.98267	1.22018	0.410466	2.38211	3.3678	0.349078	0.687469	0.972229	3.53633	0.168812	0.844941	1.43592	6.24384
Fold Change Epgn mRNA
/beta-actin

## Sheet: Suppl Fig. 6A
	LS-8-EV			LS-8-IRX1
Irx1	1.12046	0.643498	1.38694	5.74733	5.87299	6.03245
Ccnd2	1.00198	0.766863	1.30144	1.05618	1.37379	1.16941
Pcna	1.0714	0.971869	0.960374	2.42616	2.50583	2.15848
Fold Change mRNA
/beta-actin

## Sheet: Suppl Fig. 6C
	X values	Y values
X axis titles	hours post seeding (X)	LS8-pLL3.7				LS8-Irx1
0h	0	8	8	8	8	8	8	8	8
24h	24	18	15	9.8	8.3	40.5	33	28.5
48h	48	24.3	25.5	32	28.8	95.2	84.2	144.2
72h	72	60	39.8	63	50.3	275.3	188.3	246.8	244.5
96h	96	105.8	96	75.8	100.9	553.5	432	564	399
X=hours
Y= x 10^4 cells

## Sheet: Suppl Fig.6D
			Irx1
		LS8	1	0
		LS8 Irx1	2.76519	0.211
		LS8 LL3.7	1.12715	0.177122
		LS8 sh Con	0.971771	0.196615
		LS8 sh Irx1	0.517119	0.11223
RNA Seq data									1	129.83	2	46.53	3	171.54	4	125.28
	Ccna2	46.53	85.41	49.2	129.83	137.98	104.71		1	137.98	2	85.41	3	214.21	4	99.24
	Mki67	125.28	99.24	64.85	171.54	214.21	196.92		1	104.71	2	49.2	3	196.92	4	64.85
	Ccnd2	181.6	304.45	622.66	151.73	187.37	133.43
RNA Seq data		Control	Irx1 het
	Ccna2	124.173	60.38	21.7177	17.3413	21.7177	17.3413
	Mki67	194.223	96.4567	30.311	21.4624	30.311	21.4624
	Ccnd2	157.51	369.57	76.7264	227.627	76.7264	27.4306
		1	0.486256
		1	0.496628
RNA Seq data		Control	Irx1 het
	Ccna2	124.173	60.38	21.7177	17.3413
	Mki67	194.223	96.4567	30.311	21.4624
		249.457	121.3	28.7122
		292.195	145.112	37.1188
		158.539	369.57	227.627
qPCR		Control	Irx1 het
	Ccna2	1	0.573333	0	0.0683244
	Mki67	1	0.449833	0	0.0872263
	Ccnd2	1	1.53777	0	0.171133
			0.86	1	1.14	0.59	1.84	1	2.145	0.52811
			0.86	1	1.14	0.51	1.84	1	2.145	0.4467
			0.86	1	1.14	0.62	1.84	1	2.145	0.384217

[truncated: 14 more sheets: Suppl Fig.9AB, Suppl Fig. 8C, Suppl Fig. 9C, Fig. 10B, Fig. 10C, Fig. 10D, Fig. 10E, Fig. 10F, Fig.12B, Fig. 12C left, Fig. 12C right, Fig. 12D, Fig. 12E, Fig. 13A]
